# Supplementary material for: Post-Covid condition and clinic characteristics associated with SARS-CoV-2 infection: a 2-year follow-up to Brazilian cases
Source: Sci Rep. 2023 Aug 26;13:13973. doi: 10.1038/s41598-023-40586-8 (PMC10460396; doi:10.1038/s41598-023-40586-8)
Supplement: Supplementary file 1 — Supplementary Information 1. [file 41598_2023_40586_MOESM1_ESM.xlsx]

## Sheet: Table A1
Table A1: COVID-19 Questionnaire
Name:
Address:
Phone number:
Sex: ( ) F ( ) M ( ) Other	Smoker: ( ) No ( ) Ex-Smoker ( ) Yes
Date of Birth: __/___/__	Age:
Height (cm):	Approximate weight (kg)
a)Signs and symptoms (at some point in the disease)
Fever ≥38 °C: ( ) Yes ( ) No	Fatigue: ( ) Yes ( ) No	Nasal obstruction or sneezing: ( ) Yes ( ) No
Cough: ( ) Yes ( ) No	Anorexia: ( ) Yes ( ) No	Myalgia or Arthralgia: ( ) Yes ( ) No
Dyspnea: ( ) Yes ( ) No	Expectoration: ( ) Yes ( ) No	Odynophagia: ( ) Yes ( ) No
Dizziness or headache: ( ) Yes ( ) No	Nausea/vomiting: ( ) Yes ( ) No	Diarrhea: ( ) Yes ( ) No
Abdominal pain: ( ) Yes ( ) No	Anosmia or Ageusia: ( ) Yes ( ) No	Dermatological manifestations: ( ) Yes ( ) No
Thoracic pain: ( ) Yes ( ) No	Other dermatological manifestations: ( )Yes ( )No
b)Comorbidities
Hypertension: ( ) Yes ( ) No	Hypercholesterolemia: ( ) Yes ( ) No	Ischemic heart disease: ( ) Yes ( ) No
Heart Failure: ( ) Yes ( ) No	Cardiac arrythmia: ( ) Yes ( ) No	Peripheral Vascular Disease: ( ) Yes ( ) No
Cerebrovascular disease : ( ) Yes ( ) No	Dementia: ( ) Yes ( ) No	Other neurological disease: ( ) Yes ( ) No
Chronic Obstructive Lung Disease (COPD): ( ) Yes ( ) No	Other chronic respiratory disease: ( ) Yes ( ) No	Connective tissue disease: ( ) Yes ( ) No
Peptic ulcer: ( ) Yes ( ) No	Chronic liver disease: ( ) Yes ( ) No	Immunosuppression: ( ) Yes ( ) No
Obesity: ( ) Yes ( ) No	Diabetes mellitus: ( ) Yes ( ) No	Metastatic solid tumor: ( ) Yes ( ) No
Localized solid tumor: ( ) Yes ( ) No	Chronic Kidney Disease: ( ) Yes ( ) No	AIDS: ( ) Yes ( ) No
Leukemia: ( ) Yes ( ) No	Lymphoma: ( ) Yes ( ) No	Solid organ transplant: ( ) Yes ( ) No
c)List of special measures and devices (use at some point in evolution)
Hospitalization: ( )Yes ( )No	Conventional oxygen therapy: ( ) Yes ( ) No
In: _/__/ ___ Out: __/___/__	Start: ___/___ /_______ End: ___/____ /_____.
ICU or similar: ( )Yes ( )No	Invasive mechanical intubation/ventilation: ( )Yes ( ) No
In: _/__/ ___ Out: __/___/__	Start: ___/___ /_______ End: ___/____ /_____.
d)Stage and severity variables (most changed value during evolution)
Neutrophil/lymphocyte index (highest value):	Bilirubin: mg/dL	Creatinine: mg/dL
VSG: mm/h	PCR: mg/dL	Ferritin: mg/dL
Procalcitonin: ng/mL	LDH: U/L	IL-6: PG/mL
D Dimer: ng/mL	TGO: U/L	TGP: U/L
CK: U/L	Troponin:	NT-proBNP/BNP:
It's temper. Highest body: °C
e)List of complications
Shock: ( ) Yes ( ) No	Cardiomyopathy: ( ) Yes ( ) No
Bacterial superinfection: ( ) Yes ( ) No	Fungal superinfection: ( ) Yes ( ) No
Pulmonary thromboembolism: ( ) Yes ( ) No	Deep vein thrombosis: ( ) Yes ( ) No
Other arterial thrombosis : ( ) Yes ( ) No	Neurological disorders: ( ) Yes ( ) No
Acute Renal Failure: ( ) Yes ( ) No	Liver failure: ( ) Yes ( ) No
f)List of treatments
Antimalarial: ( ) Yes ( ) No	Ritonavir/Lopinavir: ( ) Yes ( ) No	Antiretrovirals: ( ) Yes ( ) No
Beta-lactams: ( ) Yes ( ) No	Azithromycin: ( ) Yes ( ) No	Immunoglobulin: ( ) Yes ( ) No
Quinolones: ( ) Yes ( ) No	Other antibiotics: ( ) Yes ( ) No	Oral anticoagulant: ( ) Yes ( ) No
Corticosteroids in low and medium doses: ( ) Yes ( ) No	Corticosteroids in high doses: ( ) Yes ( ) No	Convalescent/hyperimmune plasma: ( ) Yes ( ) No
g)List of outcomes
Alive 90 days after diagnosis: ( ) Yes ( ) No	Recovery site: ( )Home ( )Hospital ( )ICU ( )Other	Date of recovery or last live contact: __/___/__
